# Supplementary material for: Assessing Dietary Consumption of Toxicant-Laden Foods and Beverages by Age and Ethnicity in California: Implications for Proposition 65
Source: Nutrients. 2025 Oct 2;17(19):3149. doi: 10.3390/nu17193149 (PMC12525620; doi:10.3390/nu17193149)
Supplement: Supplementary file 1 [file nutrients-17-03149-s001.zip]

Archive with 1 entries (1 files):
- nutrients-3872422-supplementary-final update.pdf
